# Supplementary material for: Comparative transcriptomics analysis pipeline for the meta-analysis of phylogenetically divergent datasets (CoRMAP)
Source: BMC Bioinformatics. 2022 Oct 7;23:415. doi: 10.1186/s12859-022-04972-9 (PMC9547434; doi:10.1186/s12859-022-04972-9)
Supplement: Supplementary file 1 — Additional file 1. Supplementary Table 1. A configuration table listing key parameters used in CoRMAP. [file 12859_2022_4972_MOESM1_ESM.xlsx]

## Sheet: Sheet1
Supplementary.Table 1 A configuration table listing key parameters used in CoRMAP
Tool	Parameter	Description	Value
Trim Galore	--phred33	Co(?)nstructs Cutadapt to use ASCII+33 quality scores as Phred scores (Sanger/Illumina 1.9+ encoding) for quality trimming.	ON
	--trim-n	Removes Ns from either side of the read.	ON
	(—quality)	Trim low-quality ends from reads in addition to adapter removal. For RRBS samples, quality trimming will be performed first, and adapter trimming is carried in a second round. Other files are quality and adapter trimmed in a single pass. The algorithm is the same as the one used by BWA (Subtract INT from all qualities; compute partial sums from all indices to the end of the sequence; cut sequence…	20
	(--adapter)	Adapter sequence to be trimmed. If not specified explicitly, Trim Galore will try to auto-detect whether the Illumina universal, Nextera transposase or Illumina small RNA adapter sequence was used. Also see -illumina, -nextera and -small_rna.	If no adapter can be detected within the first 1 million sequences of the first file specified Trim Galore defaults to -illumina. A single base may also be given as e.g.,
			AAAAAAAAAA.
	(—stringency)	Overlap with adapter sequence required to trim a sequence.	Defaults to a very stringent setting of 1, i.e., even a single base pair of overlapping sequence will be trimmed of the 3' end of any read.
	(—e)	Maximum allowed error rate (no. of errors divided by the length of the matching region)	0.1
	(--length)	Discard reads that became shorter than length INT because of either quality or adapter trimming. A value of 0 effectively disables this behaviour.	20 bp
		For paired-end files, both reads of a read-pair need to be longer than bp to be printed out to validated paired-end files (see option -paired). If only one read became too short there is the possibility of keeping such unpaired single-end reads (see -retain_unpaired).	20 bp
Trinity: Insilco read normalization	--max_cov	targeted maximum coverage for reads	50
	(— KMER_SIZE)		25
	(— max_pct_stdev)	Maximum pct of mean for stdev of kmer coverage across read	200
Trinity	(--min_contig_length)	Minimum assembled contig length to report	200
Trinity in Galaxy	— max. read coverage	The percentage of the length of total genome covered by the shortest contig	50
	--min_contig_length	All contigs shorter than this will be discarded 200	200
	—kmer_size		25
Trinity: align and estimate abundance	--est_method <string>	Abundance estimation method.	RSEM (alignment based)
	--thread_count	Number of threads to use	4
	--fragment_length	Specify RNA-Seq fragment length	200
	--fragment_std	Fragment length standard deviation	80
	--max_ins_size	Maximum insert size (bowtie -X parameter)	800
	--bowtie2_RSEM		--no-mixed --no-discordant --gbar 1000 --end-to-end -k 200
blastx	--evalue		0.001
	--max_target_seqs		5
blastp	--evalue		0.001
	--max_target_seqs		1
