# Supplementary material for: Comparative transcriptomics analysis pipeline for the meta-analysis of phylogenetically divergent datasets (CoRMAP)
Source: BMC Bioinformatics. 2022 Oct 7;23:415. doi: 10.1186/s12859-022-04972-9 (PMC9547434; doi:10.1186/s12859-022-04972-9)
Supplement: Supplementary file 3 — Additional file 3. Trimmed Mean of M-values. [file 12859_2022_4972_MOESM3_ESM.xlsx]

## Sheet: Sheet1
Gene	Group	MT(PRJNA252803)			MC(PRJNA529794)
Name	Number	Log2FC	p-Value		Log2FC	p-Value
T4S1	group_10016	-1.09661	0.0190003		-7.55335	2.5331e-06
ESS2	group_10246	1.01098	0.0298015		1.98371	0.0111545
VIME	group_11949	-0.863996	0.0139792		-4.71096	3.31991e-05
WDR92	group_12036	-1.58907	0.00830207		1.76567	0.0205739
G137C	group_12213	0.816951	0.0168487		-3.6732	0.0153418
FABP5	group_12254	-0.406639	0.0495213		-9.10786	5.3641e-12
HBB1	group_14821	-1.15544	0.0016798		-5.44926	0.00375247
CSRP1	group_14980	-0.535333	0.0370263		-6.73519	7.54477e-10
FABP7	group_15179	-1.00766	0.000651451		-3.57969	0.00884189
RENT2	group_18890	0.72571	0.0360291		-4.3532	0.000907132
MYH10(MYH14/MYH9)	group_193	0.657093	0.0241801		-1.54251	0.0422428
CHSS3(CHSS1)	group_2268	-0.79429	0.0367356		-4.94433	1.48093e-05
FRY	group_25102	0.794662	0.0483905		-4.66915	0.00195986
SLIT1(SLIT3/SLIT2)	group_304	0.951163	0.0381941		1.77655	0.0230212
RBM28	group_3334	-0.896484	0.0315347		2.39569	0.00524597
SLIK2	group_34622	-1.05978	0.0352793		-5.33193	0.00106886
STRN	group_34631	0.771905	0.0389947		-1.76092	0.0484875
MED13	group_34796	1.35182	0.0147524		-4.42482	0.0106111
LMO7	group_34823	1.10578	0.0399482		7.04804	8.65161e-09
BD1L1	group_34841	1.40184	0.0120535		-5.46523	0.000906328
PCDH1	group_34903	0.85977	0.0408703		-3.60791	0.0200302
GCSP	group_34931	-1.00942	0.048255		-6.80755	7.51584e-06
MYCB2	group_35154	1.82488	0.000118152		5.54052	6.31499e-10
DOCK9	group_35199	1.13554	0.0357637		-3.95789	0.0397611
CRIM1	group_4717	0.692527	0.024408		-2.90422	0.00704502
ENV	group_4799	2.01257	0.0250946		4.45667	5.73774e-06
UNC80	group_5200	0.984238	0.0104974		1.49498	0.0263548
NFIB(NFIX)	group_587	0.63512	0.0318254		2.13261	0.000914857
HBA	group_5953	-1.2805	0.000826177		-3.52497	0.00321251
MCCB	group_6170	-1.18754	0.00253264		-3.13041	0.00991127
BIVM	group_6794	0.97561	0.0143182		-2.71487	0.0339848
GPC5B	group_6970	-0.469107	0.0378415		-1.57085	0.0437904
OAF	group_6975	-0.950133	0.0459532		-4.64722	0.00666149
MLC1	group_8131	-0.476475	0.0398721		-4.10542	0.000166249
RASF5	group_8146	1.53118	0.00777412		-4.03861	0.0194111
TAU	group_8242	0.486553	0.0424943		1.83874	0.0272659
PAFA	group_8464	-0.596592	0.0265453		-4.32529	3.16004e-07
APOD	group_8491	-0.819503	0.0310573		-6.47339	2.51464e-05
THIC(TCPA)	group_9817	0.524011	0.0429602		1.56578	0.0152069
RL12	group_9859	-0.518749	0.0189788		-3.13268	0.000167573
