# Supplementary material for: Comparative transcriptomics analysis pipeline for the meta-analysis of phylogenetically divergent datasets (CoRMAP)
Source: BMC Bioinformatics. 2022 Oct 7;23:415. doi: 10.1186/s12859-022-04972-9 (PMC9547434; doi:10.1186/s12859-022-04972-9)
Supplement: Supplementary file 4 — Additional file 4. Mapping approach, 179 common DEGs were found in MT and MC when data were normalized by TMM and filtered by no-adjusted p-value < 0.05 cut-off. [file 12859_2022_4972_MOESM4_ESM.csv]

Gene Name	MT		MC
	logFC	PValue	logFC	PValue
2810459M11RIK	-0.654162363	0.002131732	2.875352666	0.006638992
4931408D14RIK	2.770184198	0.028756738	-3.850861051	0.003457941
6330418K02RIK	-2.104662973	0.022536828	2.711491259	0.04684682
AACS	0.434968413	0.035440406	3.969518581	0.016831465
ABCA9	-0.786368882	0.001676872	3.350822197	0.023838117
ABI2	0.380775661	0.028058387	4.40859577	0.010291633
ACSBG1	-0.359476357	0.040427741	-4.572088363	0.004648412
ADGRA2	-0.722388545	0.026381805	3.562923788	0.017401851
ALDH1A2	-0.806881272	0.041803533	-5.078153577	0.001270014
ANKRD54	-0.805133027	0.046854824	3.091870892	0.032280589
ASCC2	0.592694001	0.035262992	3.081347382	0.01786023
ATP1A2	-0.461721869	0.010407523	-2.351226455	0.001737944
BBS10	0.991893147	0.025890278	3.999759243	0.004772754
BBS9	0.566534625	0.015362974	5.937988919	0.001031309
BCO2	-1.761640838	0.035976332	2.051200076	0.036699038
CAMK2N1	-0.489464158	0.034667615	-1.287829033	0.028845762
CAR2	-0.557296436	0.011241523	-3.808363405	0.000621136
CARMIL3	1.767397023	0.00092721	5.337051261	0.013807105
CARNMT1	-1.278925993	0.012307874	4.871508841	0.003861619
CASP8	-0.865354312	0.035788995	2.646932543	0.016295589
CASQ2	-0.94956724	0.039133205	-2.105016378	0.021372999
CASS4	-3.97790416	0.001513358	2.667783442	0.008451228
CDKL2	0.384750168	0.028353666	2.282551797	0.040044976
CEP250	0.808251869	0.021885147	3.502701957	0.020037967
CHRM2	0.480420317	0.02085826	-2.368460972	0.025194783
CIAPIN1	0.435084297	0.012606984	2.934045525	0.036269641
CLDN5	-0.803066862	0.012532709	-6.004721467	0.000360847
CLEC14A	-0.933983494	0.047923708	3.5935647	0.029814297
COL4A1	-0.912742296	0.018933389	4.087569892	0.008069508
CREG2	0.413942519	0.01710248	-2.18653554	0.035358649
CYB5R4	0.512007802	0.015358346	2.99771511	0.041239305
D130037M23RIK	1.371503623	0.024532319	4.058394375	0.039566526
D830031N03RIK	0.871132357	0.028426489	3.204819937	0.034949775
DAB2IP	0.341062249	0.046571684	4.063718258	0.029850526
DCTN1	0.40135079	0.017629621	1.462883989	0.040840312
DECR1	-0.541458558	0.016371683	-5.790866307	0.000359761
DGCR8	0.472961778	0.036350156	3.392923786	0.011402988
DHRS4	-0.885531301	0.021381595	5.84767263	0.000609049
DISP3	-0.520874106	0.042257602	2.424957954	0.046402199
DUSP11	-0.494708315	0.023931513	2.899341424	0.01153059
ECI2	-0.590695611	0.004956147	3.037189804	0.034358642
EGFL7	0.764175724	0.034226635	7.781982398	2.22E-05
ELF4	-2.352233028	0.001077753	1.652599466	0.035724521
ELK3	-0.765837426	0.011658621	5.260598483	0.00406145
EMP2	-0.438488117	0.011189951	2.397937698	0.043635244
EYA4	-0.702779	0.048251112	2.717527071	0.042150872
FAM205C	3.428728334	0.001218594	5.038435242	0.001049184
FAM43B	0.470935456	0.044299262	4.423297678	0.009087997
FBXW10	-2.58318303	0.018067476	1.734877693	0.030410818
FCRLS	0.886203593	0.011564089	7.136645361	0.000166961
FEZF2	0.498563513	0.025636562	3.486393042	0.023431272
FGD6	-0.517631659	0.040617053	3.363887785	0.012091566
FLI1	-1.04876619	0.046943208	-3.094104899	0.003662147
FN1	-0.493878501	0.037028213	-3.435231131	0.027429064
FSTL5	0.481656381	0.024120654	-3.994369348	0.031439586
GBA2	0.561537685	0.021077573	4.028909582	7.72E-05
GCSH	-0.451783862	0.016599686	-2.543420761	0.026998145
GJA1	-0.412707777	0.009978986	-6.463051149	2.64E-06
GLB1	0.532067999	0.025869971	5.988895942	0.000583196
GM26618	3.145031191	0.00235671	3.837348953	0.030981573
GM27151	-3.088149724	0.005573992	5.30714921	0.001807404
GM34583	1.214265778	0.032485539	-1.916569331	0.039608144
GM40371	1.664600773	0.038869275	2.108483119	0.025042564
GM41077	-1.802965464	0.038666776	3.769196389	0.013695071
GM46594	-1.856176797	0.014771735	3.278638306	0.042316401
GM46637	-2.286888766	0.026960823	-2.374096189	0.023371025
GM5089	-0.870318993	0.044534549	2.053403547	0.036940942
GM51806	-3.671165625	0.045963141	3.718418131	0.000468997
GNG11	-0.927079757	0.008032828	-4.693687461	0.002133924
GPN3	-0.661549748	0.033236369	4.086655333	0.010866036
GPR26	0.495899776	0.01483993	-2.775833283	0.049949605
GPR88	-0.560038027	0.00123675	-3.939844466	0.012257366
GTF2F1	0.455406765	0.038132432	1.81062957	0.036170674
H13	0.560512472	0.002616458	2.986020237	0.002063632
HAPLN4	-0.385517593	0.011557127	-5.495619023	0.000198202
HEXB	-0.348616479	0.039976476	3.15327481	0.043675307
HRH3	0.635789124	0.017155729	-4.095243068	0.005863699
HSPA1A	-1.072862701	0.006520146	4.531045576	0.005248007
HTR4	1.476508807	0.008179812	2.436487834	0.006149027
ICOSL	-1.52739776	0.043613605	1.875401237	0.029160874
IGSF10	-0.975827494	0.035136021	6.991074008	0.001407253
KCNJ11	-0.967869368	0.002936356	3.602052634	0.004729502
KLHL1	2.115647068	0.001002787	-4.464324496	0.0006503
KPNA2	1.756111769	0.007035787	4.158540159	0.022759112
KSR2	0.944603203	0.003382293	4.300694404	0.032292173
LAMA2	-0.604023047	0.039723442	3.673890144	0.026381905
LMO7	0.528164797	0.005858668	1.854592385	0.01331575
LOC115487808	-3.762861573	0.010741566	2.493131828	0.019296633
LOC118567548	-3.530034733	0.004123273	3.403577427	0.020421974
LPAR1	-0.991136032	0.031196806	-4.667401368	0.005179518
LRRIQ1	1.772922271	0.000469527	5.580911477	0.00171592
LY6A	-0.539383976	0.018784549	-3.981228118	0.001620248
MEIS3	0.63988485	0.044285339	3.249660015	0.023740716
MMAB	0.565422748	0.043843901	5.577342221	0.00107267
MMP14	-0.607401207	0.038419168	-3.064462445	0.036330726
MORN1	0.738838768	0.025991859	4.358943737	0.002121875
MT-RNR1	-0.525864274	0.001168095	-1.881994774	0.004796721
MT-RNR2	-0.498878353	0.001524352	-1.409509793	0.017868159
MUC3A	1.73612566	0.030386404	4.834439675	0.02172266
NAPB	0.310184215	0.039614727	1.842436552	0.007359548
NAT10	0.699239289	0.005788337	3.572561293	0.013663241
NDNF	-0.572195755	0.007474941	-6.355345781	0.0001187
NDOR1	0.578478543	0.045619734	6.401629734	2.87E-05
NOL4L	0.381440201	0.031330328	3.548390407	0.020254178
NPHP3	-2.059366947	0.000249157	7.564120376	8.56E-06
NPHP4	-1.033143472	0.048621364	3.505424251	0.02959213
NPR3	0.612355465	0.029638677	-4.931570562	0.001497078
NR4A3	0.38034231	0.012459955	4.180337101	0.001582531
NRG2	1.095973298	0.007903759	4.613010452	0.014606615
NUDCD1	0.528048455	0.011660764	3.168073448	0.025747916
NUF2	-2.629589779	0.013758128	4.091326935	0.003181509
OIP5	2.549878451	0.049613523	3.727836728	0.014923514
OPRM1	2.420371747	0.01063981	-2.271173464	0.046073419
PADI2	-0.777053647	0.00425416	-4.218012592	0.013920857
PALLD	-0.974429914	0.001255916	-4.450290783	0.004602275
PANX1	0.471242842	0.031048736	7.666728895	4.63E-05
PCDHA11	0.901257998	0.029387776	2.454037766	0.014026365
PCDHA9	1.312378072	0.000828684	1.711789959	0.041333181
PER1	0.523159753	0.00851393	2.856154182	0.019398598
PIGF	-0.704621327	0.037646099	3.983394111	0.024286182
PIK3CG	-0.821926588	0.040836233	0.899403227	0.038094643
PLEK	-0.546429463	0.03665028	6.348954332	6.49E-05
PLS1	-0.568797704	0.033612625	4.529074778	0.022799151
PMS2	0.741133878	0.001237683	5.559489004	4.44E-05
POP4	-1.078174277	2.77E-05	4.38420807	0.007168342
POU3F1	0.521328248	0.018729106	-2.992325717	0.037146708
PRELP	-0.901346513	0.001960197	-3.601935914	0.022973096
PTAR1	-0.385043128	0.035511985	3.002242925	0.026082753
RANBP17	0.960699943	0.013817031	4.968273813	0.004038939
RASGEF1B	-0.314061346	0.044322897	-5.788270129	0.003696668
RBM41	-0.786605716	0.011585877	3.904182518	0.011343952
RMDN1	-1.090516772	0.002081939	5.009915629	0.006393589
RNF122	-0.979116708	0.045178048	-3.964878514	0.006813515
RREB1	-1.807715518	0.000884702	2.460372226	0.029780527
RYR3	0.760729677	0.031884849	2.490538498	0.023009537
SAMD11	-2.907656711	0.031273163	4.126027031	0.005982281
SGSM3	0.517828709	0.045608561	3.55166282	0.009427595
SIX3	-2.464161252	0.005401443	-5.394290728	0.000711364
SLC14A1	-0.514132943	0.031846005	-3.725538329	0.018139972
SLC1A3	-0.379103677	0.01504156	-3.110916822	0.000269815
SLC25A38	0.723304987	0.021397713	4.897016359	0.003653877
SLC6A12	-2.908716359	0.008208766	-2.870194276	0.006174807
SLC7A11	-0.468410939	0.01925094	-3.965288504	0.013707403
SLC7A2	-0.624216372	0.003716329	-4.621739591	0.001741994
SLITRK6	-3.266577228	0.045979087	-3.629539677	0.003627936
SLX4	0.595858094	0.016465526	3.084802773	0.049620777
SMCO3	-2.22464221	0.004059626	-3.122407117	0.003406153
SMG9	0.669453994	0.048314402	5.668993227	0.001568521
SNAPC4	0.775214012	0.026607592	5.133724367	0.000284618
SNHG5	-1.523891481	0.012325435	4.495289916	0.003826188
SOWAHC	-0.777957151	0.004723795	4.616032099	0.007027027
SPEN	0.481426179	0.011377596	2.182594175	0.041328143
SRSF4	0.535369823	0.044372893	3.495684944	0.044525131
SST	0.36335141	0.030811414	-4.651619443	0.013653941
STK38	-0.540930175	0.021910224	4.022016904	0.020236701
SV2C	-0.516965076	0.014734909	3.255208008	0.002052634
TBC1D20	0.630460398	0.002916617	2.691063056	0.03114214
TCF7L2	-0.90195653	0.048450069	-5.321964758	6.46E-06
TFIP11	0.658977084	0.00876662	6.324806451	0.00159629
TM4SF1	-0.890153485	0.0102051	-6.444712437	2.80E-05
TMEM100	-0.962302994	4.73E-05	-3.549850525	0.029247722
TMEM163	0.719778198	0.019492539	-4.251567337	0.001027803
TMEM218	-0.496144873	0.024895327	-6.119891598	0.000922566
TMEM243	-0.722147996	0.047233032	3.355678381	0.01331551
TNIK	0.407311918	0.011270247	1.995576221	0.020877542
TRIL	-0.388373692	0.02737832	-6.37628314	0.000820711
TRNP	-0.836119939	0.004397247	-2.62522473	0.005639362
UNC45A	0.819763693	0.018624374	6.210720965	0.000108987
VCPKMT	-0.660164453	0.018381551	5.865697594	0.000545207
VPS13B	0.44275335	0.018905711	2.956226209	0.003017463
VWA5B2	0.876251671	0.046126629	5.981501674	0.000122124
WASHC1	0.704132117	0.02502817	6.382456149	0.000447184
ZFP189	0.596469187	0.046264048	4.474380863	0.008031135
ZFP40	-0.635256504	0.007262812	3.522307962	0.002004784
ZFP52	-0.841723103	0.047027902	3.852065797	0.006950939
ZFP629	0.453316237	0.043163016	4.194889718	0.017515413
ZSCAN18	0.516763248	0.020479209	3.831026619	0.0267522
ZYX	0.706909174	0.01381129	6.35105679	0.000738786
ZZEF1	0.421670568	0.016765483	2.399567818	0.035084254
